# Supplementary material for: An Experimental Investigation of the Functional Hypothesis and Evolutionary Advantage of Stone-Tipped Spears
Source: PLoS One. 2014 Aug 27;9(8):e104514. doi: 10.1371/journal.pone.0104514 (PMC4146534; doi:10.1371/journal.pone.0104514)
Supplement: File S2 — Wound track images, shapefiles, and tps files. (ZIP) [file pone.0104514.s002.zip]

Archive with 577 entries (574 files):
- File S2/JPEGS/
- File S2/JPEGS/T1-1a.jpg
- File S2/JPEGS/T1-1b.jpg
- File S2/JPEGS/T1-2a.jpg
- File S2/JPEGS/T1-2b.jpg
- File S2/JPEGS/T1-3a.jpg
- File S2/JPEGS/T1-3b.jpg
- File S2/JPEGS/T1-4a.jpg
- File S2/JPEGS/T1-4b.jpg
- File S2/JPEGS/T1-5a.jpg
- File S2/JPEGS/T1-5b.jpg
- File S2/JPEGS/T2-1a.jpg
- File S2/JPEGS/T2-1b.jpg
- File S2/JPEGS/T2-2a.jpg
- File S2/JPEGS/T2-2b.jpg
- File S2/JPEGS/T2-3a.jpg
- File S2/JPEGS/T2-3b.jpg
- File S2/JPEGS/T2-4a.jpg
- File S2/JPEGS/T2-4b.jpg
- File S2/JPEGS/T2-5a.jpg
- File S2/JPEGS/T2-5b.jpg
- File S2/JPEGS/T3-1a.jpg
- File S2/JPEGS/T3-1b.jpg
- File S2/JPEGS/T3-2a.jpg
- File S2/JPEGS/T3-2b.jpg
- File S2/JPEGS/T3-3a.jpg
- File S2/JPEGS/T3-3b.jpg
- File S2/JPEGS/T4-1a.jpg
- File S2/JPEGS/T4-1b.jpg
- File S2/JPEGS/T4-2a.jpg
- File S2/JPEGS/T4-2b.jpg
- File S2/JPEGS/T4-3a.jpg
- File S2/JPEGS/T4-3b.jpg
- File S2/JPEGS/T4-4a.jpg
- File S2/JPEGS/T4-4b.jpg
- File S2/JPEGS/T4-5a.jpg
- File S2/JPEGS/T4-5b.jpg
- File S2/JPEGS/T5-1a.jpg
- File S2/JPEGS/T5-1b.jpg
- File S2/JPEGS/T5-2a.jpg
- File S2/JPEGS/T5-2b.jpg
- File S2/JPEGS/T5-3a.jpg
- File S2/JPEGS/T5-3b.jpg
- File S2/JPEGS/T5-4a.jpg
- File S2/JPEGS/T5-4b.jpg
- File S2/JPEGS/T5-5a.jpg
- File S2/JPEGS/T5-5b.jpg
- File S2/JPEGS/U1-1a.jpg
- File S2/JPEGS/U1-1b.jpg
- File S2/JPEGS/U1-2a.jpg
- File S2/JPEGS/U1-2b.jpg
- File S2/JPEGS/U1-3a.jpg
- File S2/JPEGS/U1-3b.jpg
- File S2/JPEGS/U1-3c.jpg
- File S2/JPEGS/U1-4a.jpg
- File S2/JPEGS/U1-4b.jpg
- File S2/JPEGS/U1-5a.jpg
- File S2/JPEGS/U1-5b.jpg
- File S2/JPEGS/U2-1a.jpg
- File S2/JPEGS/U2-1b.jpg
- File S2/JPEGS/U2-2a.jpg
- File S2/JPEGS/U2-2b.jpg
- File S2/JPEGS/U2-3a.jpg
- File S2/JPEGS/U2-3b.jpg
- File S2/JPEGS/U2-4a.jpg
- File S2/JPEGS/U2-4b.jpg
- File S2/JPEGS/U2-5a.jpg
- File S2/JPEGS/U2-5b.jpg
- File S2/JPEGS/U2-5c.jpg
- File S2/JPEGS/U3-1a.jpg
- File S2/JPEGS/U3-1b.jpg
- File S2/JPEGS/U3-1c.jpg
- File S2/JPEGS/U3-2a.jpg
- File S2/JPEGS/U3-2b.jpg
- File S2/JPEGS/U3-2c.jpg
- File S2/JPEGS/U3-3a.jpg
- File S2/JPEGS/U3-3c.jpg
- File S2/JPEGS/U3-3d.jpg
- File S2/JPEGS/U3-4a.jpg
- File S2/JPEGS/U3-4b.jpg
- File S2/JPEGS/U3-4c.jpg
- File S2/JPEGS/U3-5a.jpg
- File S2/JPEGS/U3-5b.jpg
- File S2/JPEGS/U3-5c.jpg
- File S2/JPEGS/U4-1a.jpg
- File S2/JPEGS/U4-1b.jpg
- File S2/JPEGS/U4-2a.jpg
- File S2/JPEGS/U4-2b.jpg
- File S2/JPEGS/U4-2c.jpg
- File S2/JPEGS/U4-2d.jpg
- File S2/JPEGS/U4-3a.jpg
- File S2/JPEGS/U4-3b.jpg
- File S2/JPEGS/U4-3d.jpg
- File S2/JPEGS/U4-4a.jpg
- File S2/JPEGS/U4-4b.jpg
- File S2/JPEGS/U4-4c.jpg
- File S2/JPEGS/U4-5a.jpg
- File S2/JPEGS/U4-5b.jpg
- File S2/JPEGS/U5-1a.jpg
- File S2/JPEGS/U5-1b.jpg
- File S2/JPEGS/U5-2a.jpg
- File S2/JPEGS/U5-2b.jpg
- File S2/JPEGS/U5-3a.jpg
- File S2/JPEGS/U5-3b.jpg
- File S2/JPEGS/U5-4a.jpg
- File S2/JPEGS/U5-4b.jpg
- File S2/Shapefiles/
- File S2/Shapefiles/T1-1a.dbf
- File S2/Shapefiles/T1-1a.sbn
- File S2/Shapefiles/T1-1a.sbx
- File S2/Shapefiles/T1-1a.shp
- File S2/Shapefiles/T1-1a.shp.xml
- File S2/Shapefiles/T1-1a.shx
- File S2/Shapefiles/T1-1b.dbf
- File S2/Shapefiles/T1-1b.sbn
- File S2/Shapefiles/T1-1b.sbx
- File S2/Shapefiles/T1-1b.shp
- File S2/Shapefiles/T1-1b.shp.xml
- File S2/Shapefiles/T1-1b.shx
- File S2/Shapefiles/T1-2a.dbf
- File S2/Shapefiles/T1-2a.sbn
- File S2/Shapefiles/T1-2a.sbx
- File S2/Shapefiles/T1-2a.shp
- File S2/Shapefiles/T1-2a.shp.xml
- File S2/Shapefiles/T1-2a.shx
- File S2/Shapefiles/T1-2b.dbf
- File S2/Shapefiles/T1-2b.sbn
- File S2/Shapefiles/T1-2b.sbx
- File S2/Shapefiles/T1-2b.shp
- File S2/Shapefiles/T1-2b.shp.xml
- File S2/Shapefiles/T1-2b.shx
- File S2/Shapefiles/T1-3a.dbf
- File S2/Shapefiles/T1-3a.sbn
- File S2/Shapefiles/T1-3a.sbx
- File S2/Shapefiles/T1-3a.shp
- File S2/Shapefiles/T1-3a.shp.xml
- File S2/Shapefiles/T1-3a.shx
- File S2/Shapefiles/T1-3b.dbf
- File S2/Shapefiles/T1-3b.sbn
- File S2/Shapefiles/T1-3b.sbx
- File S2/Shapefiles/T1-3b.shp
- File S2/Shapefiles/T1-3b.shp.xml
- File S2/Shapefiles/T1-3b.shx
- File S2/Shapefiles/T1-4a.dbf
- File S2/Shapefiles/T1-4a.sbn
- File S2/Shapefiles/T1-4a.sbx
- File S2/Shapefiles/T1-4a.shp
- File S2/Shapefiles/T1-4a.shx
- File S2/Shapefiles/T1-4b.dbf
- File S2/Shapefiles/T1-4b.sbn
- File S2/Shapefiles/T1-4b.sbx
- File S2/Shapefiles/T1-4b.shp
- File S2/Shapefiles/T1-4b.shp.xml
- File S2/Shapefiles/T1-4b.shx
- File S2/Shapefiles/T1-5a.dbf
- File S2/Shapefiles/T1-5a.sbn
- File S2/Shapefiles/T1-5a.sbx
- File S2/Shapefiles/T1-5a.shp
- File S2/Shapefiles/T1-5a.shx
- File S2/Shapefiles/T1-5b.dbf
- File S2/Shapefiles/T1-5b.sbn
- File S2/Shapefiles/T1-5b.sbx
- File S2/Shapefiles/T1-5b.shp
- File S2/Shapefiles/T1-5b.shx
- File S2/Shapefiles/T2-1a.dbf
- File S2/Shapefiles/T2-1a.sbn
- File S2/Shapefiles/T2-1a.sbx
- File S2/Shapefiles/T2-1a.shp
- File S2/Shapefiles/T2-1a.shp.xml
- File S2/Shapefiles/T2-1a.shx
- File S2/Shapefiles/T2-1b.dbf
- File S2/Shapefiles/T2-1b.sbn
- File S2/Shapefiles/T2-1b.sbx
- File S2/Shapefiles/T2-1b.shp
- File S2/Shapefiles/T2-1b.shp.xml
- File S2/Shapefiles/T2-1b.shx
- File S2/Shapefiles/T2-2a.dbf
- File S2/Shapefiles/T2-2a.sbn
- File S2/Shapefiles/T2-2a.sbx
- File S2/Shapefiles/T2-2a.shp
- File S2/Shapefiles/T2-2a.shp.xml
- File S2/Shapefiles/T2-2a.shx
- File S2/Shapefiles/T2-2b.dbf
- File S2/Shapefiles/T2-2b.sbn
- File S2/Shapefiles/T2-2b.sbx
- File S2/Shapefiles/T2-2b.shp
- File S2/Shapefiles/T2-2b.shp.xml
- File S2/Shapefiles/T2-2b.shx
- File S2/Shapefiles/T2-3a.dbf
- File S2/Shapefiles/T2-3a.sbn
- File S2/Shapefiles/T2-3a.sbx
- File S2/Shapefiles/T2-3a.shp
- File S2/Shapefiles/T2-3a.shp.xml
- File S2/Shapefiles/T2-3a.shx
- File S2/Shapefiles/T2-3b.dbf
- File S2/Shapefiles/T2-3b.sbn
- File S2/Shapefiles/T2-3b.sbx
- File S2/Shapefiles/T2-3b.shp
- File S2/Shapefiles/T2-3b.shp.xml
- File S2/Shapefiles/T2-3b.shx
- File S2/Shapefiles/T2-4a.dbf
- File S2/Shapefiles/T2-4a.sbn
- File S2/Shapefiles/T2-4a.sbx
- File S2/Shapefiles/T2-4a.shp
- File S2/Shapefiles/T2-4a.shp.xml
- File S2/Shapefiles/T2-4a.shx
- File S2/Shapefiles/T2-4b.dbf
- File S2/Shapefiles/T2-4b.sbn
- File S2/Shapefiles/T2-4b.sbx
- File S2/Shapefiles/T2-4b.shp
- File S2/Shapefiles/T2-4b.shp.xml
- File S2/Shapefiles/T2-4b.shx
- File S2/Shapefiles/T2-5a.dbf
- File S2/Shapefiles/T2-5a.sbn
- File S2/Shapefiles/T2-5a.sbx
- File S2/Shapefiles/T2-5a.shp
- File S2/Shapefiles/T2-5a.shp.xml
- File S2/Shapefiles/T2-5a.shx
- File S2/Shapefiles/T2-5b.dbf
- File S2/Shapefiles/T2-5b.sbn
- File S2/Shapefiles/T2-5b.sbx
- File S2/Shapefiles/T2-5b.shp
- File S2/Shapefiles/T2-5b.shp.xml
- File S2/Shapefiles/T2-5b.shx
- File S2/Shapefiles/T3-1a.dbf
- File S2/Shapefiles/T3-1a.sbn
- File S2/Shapefiles/T3-1a.sbx
- File S2/Shapefiles/T3-1a.shp
- File S2/Shapefiles/T3-1a.shp.xml
- File S2/Shapefiles/T3-1a.shx
- File S2/Shapefiles/T3-1b.dbf
- File S2/Shapefiles/T3-1b.sbn
- File S2/Shapefiles/T3-1b.sbx
- File S2/Shapefiles/T3-1b.shp
- File S2/Shapefiles/T3-1b.shp.xml
- File S2/Shapefiles/T3-1b.shx
- File S2/Shapefiles/T3-3a.dbf
- File S2/Shapefiles/T3-3a.sbn
- File S2/Shapefiles/T3-3a.sbx
- File S2/Shapefiles/T3-3a.shp
- File S2/Shapefiles/T3-3a.shp.xml
- File S2/Shapefiles/T3-3a.shx
- File S2/Shapefiles/T3-3b.dbf
- File S2/Shapefiles/T3-3b.sbn
- File S2/Shapefiles/T3-3b.sbx
- File S2/Shapefiles/T3-3b.shp
- File S2/Shapefiles/T3-3b.shp.xml
- File S2/Shapefiles/T3-3b.shx
- File S2/Shapefiles/T4-1a.dbf
- File S2/Shapefiles/T4-1a.sbn
- File S2/Shapefiles/T4-1a.sbx
- File S2/Shapefiles/T4-1a.shp
- File S2/Shapefiles/T4-1a.shp.xml
- File S2/Shapefiles/T4-1a.shx
- File S2/Shapefiles/T4-1b.dbf
- File S2/Shapefiles/T4-1b.sbn
- File S2/Shapefiles/T4-1b.sbx
- File S2/Shapefiles/T4-1b.shp
- File S2/Shapefiles/T4-1b.shp.xml
- File S2/Shapefiles/T4-1b.shx
- File S2/Shapefiles/T4-2a.dbf
- File S2/Shapefiles/T4-2a.sbn
- File S2/Shapefiles/T4-2a.sbx
- File S2/Shapefiles/T4-2a.shp
- File S2/Shapefiles/T4-2a.shp.xml
- File S2/Shapefiles/T4-2a.shx
- File S2/Shapefiles/T4-2b.dbf
- File S2/Shapefiles/T4-2b.sbn
- File S2/Shapefiles/T4-2b.sbx
- File S2/Shapefiles/T4-2b.shp
- File S2/Shapefiles/T4-2b.shp.xml
- File S2/Shapefiles/T4-2b.shx
- File S2/Shapefiles/T4-3a.dbf
- File S2/Shapefiles/T4-3a.sbn
- File S2/Shapefiles/T4-3a.sbx
- File S2/Shapefiles/T4-3a.shp
- File S2/Shapefiles/T4-3a.shp.xml
- File S2/Shapefiles/T4-3a.shx
- File S2/Shapefiles/T4-3b.dbf
- File S2/Shapefiles/T4-3b.sbn
- File S2/Shapefiles/T4-3b.sbx
- File S2/Shapefiles/T4-3b.shp
- File S2/Shapefiles/T4-3b.shp.xml
- File S2/Shapefiles/T4-3b.shx
- File S2/Shapefiles/T4-4a.dbf
- File S2/Shapefiles/T4-4a.sbn
- File S2/Shapefiles/T4-4a.sbx
- File S2/Shapefiles/T4-4a.shp
- File S2/Shapefiles/T4-4a.shp.xml
- File S2/Shapefiles/T4-4a.shx
- File S2/Shapefiles/T4-4b.dbf
- File S2/Shapefiles/T4-4b.sbn
- File S2/Shapefiles/T4-4b.sbx
- File S2/Shapefiles/T4-4b.shp
- File S2/Shapefiles/T4-4b.shp.xml
- File S2/Shapefiles/T4-4b.shx
- File S2/Shapefiles/T4-5a.dbf
- File S2/Shapefiles/T4-5a.sbn
- File S2/Shapefiles/T4-5a.sbx
- File S2/Shapefiles/T4-5a.shp
[truncated: 277 more entries]
