# Supplementary material for: An Experimental Investigation of the Functional Hypothesis and Evolutionary Advantage of Stone-Tipped Spears
Source: PLoS One. 2014 Aug 27;9(8):e104514. doi: 10.1371/journal.pone.0104514 (PMC4146534; doi:10.1371/journal.pone.0104514)
Supplement: File S2 — Wound track images, shapefiles, and tps files. (ZIP) [file pone.0104514.s002.zip › File S2/Shapefiles/U3-3d.shp.xml]

<?xml version="1.0" encoding="UTF-8"?>
<metadata xml:lang="en"><Esri><CreaDate>20140108</CreaDate><CreaTime>13563300</CreaTime><ArcGISFormat>1.0</ArcGISFormat><ArcGISstyle>XTools Pro Metadata</ArcGISstyle><SyncOnce>TRUE</SyncOnce><DataProperties><itemProps><itemLocation><linkage Sync="TRUE">file://\\SCHOVILLE\E\Ben\GIS\Wound Track Analysis\Shapefiles\TemplateCopy9</linkage><protocol Sync="TRUE">Local Area Network</protocol></itemLocation></itemProps><copyHistory><copy source="E:\Ben\GIS\Wound Track Analysis\Shapefiles\TemplateCopy12" dest="\\SCHOVILLE\E\Ben\GIS\Wound Track Analysis\Shapefiles\TemplateCopy9" date="20140108" time="13563300"></copy></copyHistory></DataProperties></Esri></metadata>
