# Supplementary material for: An Experimental Investigation of the Functional Hypothesis and Evolutionary Advantage of Stone-Tipped Spears
Source: PLoS One. 2014 Aug 27;9(8):e104514. doi: 10.1371/journal.pone.0104514 (PMC4146534; doi:10.1371/journal.pone.0104514)
Supplement: File S2 — Wound track images, shapefiles, and tps files. (ZIP) [file pone.0104514.s002.zip › File S2/Shapefiles/U5-1a.shp.xml]

<?xml version="1.0" encoding="UTF-8"?>
<metadata xml:lang="en"><Esri><CreaDate>20140106</CreaDate><CreaTime>10590500</CreaTime><ArcGISFormat>1.0</ArcGISFormat><ArcGISstyle>XTools Pro Metadata</ArcGISstyle><SyncOnce>TRUE</SyncOnce><DataProperties><itemProps><itemLocation><linkage Sync="TRUE">file://\\JW\D$\My Files\Research\Experimental\Tipped vs Untipped\ArcGIS\Shapefiles\TemplateCopy2</linkage><protocol Sync="TRUE">Local Area Network</protocol></itemLocation></itemProps><copyHistory><copy source="D:\My Files\Research\Experimental\Tipped vs Untipped\ArcGIS\Shapefiles\TemplateCopy6" dest="\\JW\D$\My Files\Research\Experimental\Tipped vs Untipped\ArcGIS\Shapefiles\TemplateCopy2" date="20140106" time="10590500"></copy></copyHistory></DataProperties></Esri></metadata>
