# Supplementary material for: An Experimental Investigation of the Functional Hypothesis and Evolutionary Advantage of Stone-Tipped Spears
Source: PLoS One. 2014 Aug 27;9(8):e104514. doi: 10.1371/journal.pone.0104514 (PMC4146534; doi:10.1371/journal.pone.0104514)
Supplement: File S2 — Wound track images, shapefiles, and tps files. (ZIP) [file pone.0104514.s002.zip › File S2/TPS Files/Outer_lower_combined_landmarks.tps]

LM=30
340.00000 627.00000
410.00000 600.00000
481.00000 575.00000
555.00000 559.00000
629.00000 548.00000
704.00000 542.00000
779.00000 536.00000
854.00000 541.00000
930.00000 546.00000
1004.00000 557.00000
1078.00000 569.00000
1153.00000 582.00000
1227.00000 595.00000
1300.00000 611.00000
1374.00000 629.00000
1446.00000 649.00000
1517.00000 673.00000
1587.00000 701.00000
1657.00000 730.00000
1727.00000 758.00000
1796.00000 786.00000
1866.00000 815.00000
1936.00000 843.00000
2005.00000 873.00000
2070.00000 912.00000
2134.00000 950.00000
2198.00000 990.00000
2263.00000 1029.00000
2325.00000 1071.00000
2376.00000 1126.00000
IMAGE=T1-1a.JPG
ID=0 
LM=30
446.00000 314.00000
519.00000 320.00000
592.00000 327.00000
665.00000 333.00000
738.00000 340.00000
811.00000 348.00000
883.00000 357.00000
956.00000 366.00000
1029.00000 374.00000
1102.00000 383.00000
1174.00000 394.00000
1247.00000 404.00000
1319.00000 415.00000
1392.00000 425.00000
1463.00000 440.00000
1535.00000 456.00000
1606.00000 472.00000
1677.00000 490.00000
1748.00000 509.00000
1819.00000 528.00000
1889.00000 549.00000
1959.00000 572.00000
2028.00000 594.00000
2098.00000 616.00000
2164.00000 648.00000
2228.00000 684.00000
2288.00000 725.00000
2349.00000 766.00000
2405.00000 813.00000
2463.00000 858.00000
IMAGE=T1-1b.JPG
ID=1 
LM=30
510.00000 703.00000
574.00000 672.00000
645.00000 652.00000
717.00000 643.00000
791.00000 644.00000
864.00000 646.00000
937.00000 653.00000
1011.00000 659.00000
1084.00000 665.00000
1157.00000 668.00000
1231.00000 671.00000
1303.00000 682.00000
1375.00000 697.00000
1447.00000 711.00000
1520.00000 725.00000
1592.00000 739.00000
1664.00000 754.00000
1736.00000 769.00000
1807.00000 785.00000
1879.00000 800.00000
1950.00000 818.00000
2017.00000 850.00000
2081.00000 885.00000
2149.00000 913.00000
2218.00000 937.00000
2277.00000 981.00000
2334.00000 1027.00000
2391.00000 1074.00000
2445.00000 1123.00000
2489.00000 1182.00000
IMAGE=T1-2b.JPG
ID=2 
LM=30
571.00000 826.00000
636.00000 784.00000
709.00000 758.00000
785.00000 752.00000
863.00000 752.00000
940.00000 752.00000
1018.00000 753.00000
1096.00000 754.00000
1173.00000 756.00000
1250.00000 760.00000
1327.00000 773.00000
1403.00000 786.00000
1479.00000 801.00000
1555.00000 816.00000
1631.00000 831.00000
1707.00000 848.00000
1783.00000 864.00000
1859.00000 878.00000
1935.00000 893.00000
2011.00000 908.00000
2087.00000 924.00000
2163.00000 940.00000
2236.00000 967.00000
2303.00000 1004.00000
2367.00000 1049.00000
2431.00000 1091.00000
2497.00000 1132.00000
2551.00000 1186.00000
2592.00000 1253.00000
2630.00000 1320.00000
IMAGE=T1-3b.JPG
ID=3 
LM=30
488.00000 499.00000
558.00000 503.00000
627.00000 506.00000
697.00000 508.00000
766.00000 504.00000
836.00000 499.00000
905.00000 499.00000
974.00000 503.00000
1044.00000 511.00000
1112.00000 524.00000
1180.00000 538.00000
1248.00000 554.00000
1313.00000 577.00000
1379.00000 593.00000
1449.00000 599.00000
1518.00000 606.00000
1587.00000 612.00000
1657.00000 619.00000
1726.00000 626.00000
1795.00000 634.00000
1864.00000 643.00000
1933.00000 652.00000
1997.00000 679.00000
2060.00000 709.00000
2118.00000 747.00000
2178.00000 782.00000
2238.00000 817.00000
2298.00000 854.00000
2347.00000 903.00000
2371.00000 964.00000
IMAGE=T1-4a.JPG
ID=4 
LM=30
577.00000 730.00000
648.00000 725.00000
720.00000 726.00000
792.00000 728.00000
864.00000 725.00000
935.00000 723.00000
1007.00000 723.00000
1078.00000 714.00000
1150.00000 712.00000
1221.00000 712.00000
1293.00000 717.00000
1363.00000 733.00000
1432.00000 750.00000
1503.00000 756.00000
1572.00000 772.00000
1641.00000 792.00000
1709.00000 815.00000
1780.00000 816.00000
1852.00000 816.00000
1924.00000 816.00000
1995.00000 820.00000
2057.00000 854.00000
2125.00000 875.00000
2195.00000 890.00000
2262.00000 915.00000
2320.00000 954.00000
2381.00000 991.00000
2439.00000 1032.00000
2483.00000 1088.00000
2527.00000 1145.00000
IMAGE=T1-4b.JPG
ID=5 
LM=30
570.00000 668.00000
644.00000 634.00000
721.00000 612.00000
801.00000 604.00000
882.00000 602.00000
963.00000 597.00000
1043.00000 588.00000
1124.00000 593.00000
1204.00000 601.00000
1283.00000 619.00000
1363.00000 634.00000
1443.00000 647.00000
1523.00000 660.00000
1603.00000 674.00000
1683.00000 688.00000
1763.00000 700.00000
1843.00000 711.00000
1923.00000 722.00000
2004.00000 735.00000
2084.00000 747.00000
2164.00000 757.00000
2243.00000 775.00000
2321.00000 797.00000
2399.00000 820.00000
2476.00000 843.00000
2550.00000 874.00000
2620.00000 916.00000
2684.00000 966.00000
2748.00000 1015.00000
2812.00000 1065.00000
IMAGE=T1-5b.JPG
ID=6 
LM=30
333.00000 536.00000
408.00000 540.00000
483.00000 544.00000
558.00000 548.00000
633.00000 552.00000
708.00000 556.00000
783.00000 560.00000
858.00000 563.00000
933.00000 565.00000
1008.00000 568.00000
1082.00000 571.00000
1157.00000 577.00000
1231.00000 592.00000
1305.00000 604.00000
1377.00000 623.00000
1449.00000 643.00000
1523.00000 650.00000
1598.00000 659.00000
1672.00000 667.00000
1747.00000 672.00000
1822.00000 682.00000
1889.00000 713.00000
1957.00000 745.00000
2027.00000 768.00000
2102.00000 770.00000
2173.00000 789.00000
2236.00000 829.00000
2297.00000 873.00000
2342.00000 930.00000
2393.00000 962.00000
IMAGE=T2-1a.JPG
ID=7 
LM=30
350.00000 746.00000
419.00000 720.00000
489.00000 696.00000
557.00000 667.00000
626.00000 640.00000
697.00000 619.00000
770.00000 603.00000
843.00000 591.00000
916.00000 580.00000
989.00000 590.00000
1062.00000 600.00000
1136.00000 610.00000
1209.00000 618.00000
1283.00000 626.00000
1357.00000 634.00000
1430.00000 642.00000
1504.00000 651.00000
1577.00000 663.00000
1650.00000 674.00000
1723.00000 687.00000
1790.00000 718.00000
1857.00000 749.00000
1924.00000 782.00000
1989.00000 818.00000
2042.00000 869.00000
2110.00000 899.00000
2177.00000 929.00000
2242.00000 964.00000
2297.00000 1013.00000
2352.00000 1063.00000
IMAGE=T2-1b.JPG
ID=8 
LM=30
521.00000 617.00000
596.00000 616.00000
672.00000 615.00000
747.00000 614.00000
822.00000 613.00000
898.00000 613.00000
973.00000 612.00000
1048.00000 611.00000
1123.00000 610.00000
1198.00000 620.00000
1272.00000 634.00000
1344.00000 656.00000
1416.00000 679.00000
1487.00000 702.00000
1560.00000 721.00000
1635.00000 723.00000
1710.00000 725.00000
1784.00000 740.00000
1858.00000 755.00000
1933.00000 753.00000
2008.00000 748.00000
2081.00000 763.00000
2153.00000 786.00000
2221.00000 817.00000
2290.00000 848.00000
2359.00000 878.00000
2426.00000 911.00000
2488.00000 954.00000
2550.00000 997.00000
2612.00000 1040.00000
IMAGE=T2-2a.JPG
ID=9 
LM=30
574.00000 705.00000
640.00000 676.00000
707.00000 647.00000
775.00000 627.00000
847.00000 621.00000
919.00000 616.00000
991.00000 615.00000
1064.00000 618.00000
1136.00000 622.00000
1208.00000 626.00000
1280.00000 633.00000
1352.00000 640.00000
1424.00000 647.00000
1496.00000 655.00000
1568.00000 665.00000
1639.00000 674.00000
1711.00000 684.00000
1782.00000 697.00000
1853.00000 710.00000
1924.00000 723.00000
1995.00000 739.00000
2066.00000 755.00000
2135.00000 774.00000
2203.00000 800.00000
2267.00000 833.00000
2314.00000 886.00000
2350.00000 949.00000
2403.00000 994.00000
2471.00000 1019.00000
2536.00000 1051.00000
IMAGE=T2-2b.JPG
ID=10 
LM=30
407.00000 867.00000
481.00000 846.00000
555.00000 825.00000
630.00000 803.00000
704.00000 782.00000
779.00000 765.00000
856.00000 760.00000
933.00000 754.00000
1010.00000 748.00000
1087.00000 743.00000
1163.00000 746.00000
1238.00000 765.00000
1313.00000 785.00000
1387.00000 804.00000
1462.00000 823.00000
1538.00000 838.00000
1614.00000 852.00000
1690.00000 866.00000
1766.00000 874.00000
1843.00000 877.00000
1920.00000 883.00000
1995.00000 902.00000
2070.00000 921.00000
2141.00000 950.00000
2213.00000 979.00000
2282.00000 1012.00000
2342.00000 1061.00000
2402.00000 1109.00000
2451.00000 1163.00000
2467.00000 1179.00000
IMAGE=T2-3b.JPG
ID=11 
LM=30
409.00000 729.00000
483.00000 734.00000
558.00000 739.00000
632.00000 745.00000
706.00000 750.00000
781.00000 755.00000
855.00000 760.00000
930.00000 766.00000
1004.00000 771.00000
1078.00000 776.00000
1153.00000 781.00000
1227.00000 789.00000
1299.00000 807.00000
1371.00000 826.00000
1443.00000 845.00000
1516.00000 860.00000
1590.00000 870.00000
1664.00000 881.00000
1738.00000 884.00000
1813.00000 885.00000
1884.00000 897.00000
1950.00000 932.00000
2016.00000 968.00000
2081.00000 1003.00000
2146.00000 1039.00000
2210.00000 1078.00000
2273.00000 1118.00000
2332.00000 1163.00000
2381.00000 1218.00000
2431.00000 1274.00000
IMAGE=T2-4b.JPG
ID=12 
LM=30
543.00000 548.00000
614.00000 544.00000
685.00000 539.00000
756.00000 531.00000
827.00000 523.00000
897.00000 532.00000
967.00000 544.00000
1038.00000 555.00000
1108.00000 565.00000
1179.00000 575.00000
1249.00000 585.00000
1320.00000 595.00000
1390.00000 606.00000
1461.00000 616.00000
1532.00000 626.00000
1602.00000 636.00000
1673.00000 645.00000
1744.00000 653.00000
1814.00000 661.00000
1885.00000 669.00000
1956.00000 677.00000
2024.00000 699.00000
2092.00000 720.00000
2158.00000 745.00000
2220.00000 781.00000
2281.00000 817.00000
2343.00000 853.00000
2404.00000 889.00000
2449.00000 942.00000
2490.00000 1001.00000
IMAGE=T2-5a.JPG
ID=13 
LM=30
436.00000 863.00000
486.00000 809.00000
546.00000 764.00000
612.00000 734.00000
685.00000 723.00000
759.00000 711.00000
834.00000 707.00000
908.00000 706.00000
982.00000 711.00000
1055.00000 727.00000
1128.00000 742.00000
1200.00000 764.00000
1270.00000 789.00000
1343.00000 800.00000
1418.00000 808.00000
1492.00000 817.00000
1560.00000 847.00000
1632.00000 865.00000
1706.00000 876.00000
1779.00000 881.00000
1853.00000 871.00000
1927.00000 870.00000
2001.00000 883.00000
2069.00000 910.00000
2135.00000 946.00000
2199.00000 984.00000
2264.00000 1021.00000
2324.00000 1065.00000
2374.00000 1118.00000
2410.00000 1184.00000
IMAGE=T2-5b.JPG
ID=14 
LM=30
472.00000 940.00000
535.00000 918.00000
601.00000 909.00000
668.00000 907.00000
735.00000 910.00000
802.00000 918.00000
868.00000 925.00000
935.00000 935.00000
1001.00000 946.00000
1067.00000 956.00000
1133.00000 966.00000
1200.00000 976.00000
1266.00000 985.00000
1333.00000 994.00000
1399.00000 1003.00000
1466.00000 1011.00000
1532.00000 1017.00000
1599.00000 1023.00000
1666.00000 1029.00000
1733.00000 1033.00000
1800.00000 1037.00000
1866.00000 1045.00000
1929.00000 1068.00000
1992.00000 1091.00000
2054.00000 1116.00000
2112.00000 1150.00000
2161.00000 1195.00000
2207.00000 1243.00000
2246.00000 1298.00000
2281.00000 1355.00000
IMAGE=T3-1b.JPG
ID=15 
LM=30
332.00000 682.00000
397.00000 647.00000
472.00000 647.00000
547.00000 647.00000
622.00000 650.00000
696.00000 653.00000
771.00000 657.00000
846.00000 659.00000
920.00000 660.00000
995.00000 661.00000
1069.00000 672.00000
1142.00000 687.00000
1213.00000 709.00000
1285.00000 730.00000
1357.00000 749.00000
1431.00000 763.00000
1502.00000 784.00000
1573.00000 807.00000
1645.00000 829.00000
1718.00000 843.00000
1791.00000 858.00000
1859.00000 889.00000
1926.00000 921.00000
1993.00000 955.00000
2057.00000 994.00000
2121.00000 1032.00000
2180.00000 1078.00000
2237.00000 1126.00000
2277.00000 1188.00000
2301.00000 1259.00000
IMAGE=T4-1a.JPG
ID=16 
LM=30
531.00000 564.00000
606.00000 538.00000
684.00000 522.00000
762.00000 510.00000
841.00000 502.00000
920.00000 493.00000
1000.00000 495.00000
1079.00000 499.00000
1158.00000 507.00000
1237.00000 517.00000
1316.00000 528.00000
1394.00000 541.00000
1473.00000 554.00000
1552.00000 563.00000
1631.00000 567.00000
1710.00000 574.00000
1789.00000 580.00000
1868.00000 590.00000
1947.00000 597.00000
2027.00000 604.00000
2105.00000 618.00000
2183.00000 624.00000
2261.00000 637.00000
2330.00000 673.00000
2406.00000 696.00000
2477.00000 732.00000
2544.00000 772.00000
2596.00000 831.00000
2648.00000 892.00000
2692.00000 958.00000
IMAGE=T4-3a.JPG
ID=17 
LM=30
421.00000 633.00000
501.00000 633.00000
581.00000 641.00000
661.00000 651.00000
740.00000 661.00000
820.00000 670.00000
900.00000 678.00000
980.00000 686.00000
1059.00000 694.00000
1139.00000 706.00000
1218.00000 717.00000
1297.00000 731.00000
1375.00000 752.00000
1452.00000 772.00000
1530.00000 790.00000
1609.00000 805.00000
1688.00000 819.00000
1768.00000 830.00000
1847.00000 842.00000
1926.00000 855.00000
2004.00000 874.00000
2082.00000 893.00000
2158.00000 917.00000
2234.00000 944.00000
2308.00000 974.00000
2382.00000 1005.00000
2451.00000 1046.00000
2510.00000 1098.00000
2556.00000 1164.00000
2582.00000 1240.00000
IMAGE=T4-3b.JPG
ID=18 
LM=30
487.00000 686.00000
565.00000 668.00000
643.00000 651.00000
722.00000 638.00000
801.00000 630.00000
881.00000 633.00000
961.00000 636.00000
1040.00000 644.00000
1118.00000 659.00000
1197.00000 673.00000
1276.00000 685.00000
1355.00000 692.00000
1435.00000 699.00000
1514.00000 709.00000
1594.00000 719.00000
1673.00000 726.00000
1753.00000 725.00000
1833.00000 724.00000
1912.00000 715.00000
1992.00000 722.00000
2071.00000 730.00000
2150.00000 741.00000
2228.00000 760.00000
2305.00000 779.00000
2382.00000 800.00000
2455.00000 833.00000
2526.00000 869.00000
2586.00000 922.00000
2646.00000 975.00000
2706.00000 1027.00000
IMAGE=T4-4a.JPG
ID=19 
LM=30
472.00000 652.00000
552.00000 650.00000
633.00000 653.00000
713.00000 657.00000
794.00000 660.00000
874.00000 661.00000
955.00000 663.00000
1035.00000 667.00000
1115.00000 672.00000
1196.00000 677.00000
1275.00000 689.00000
1355.00000 701.00000
1434.00000 714.00000
1514.00000 727.00000
1593.00000 739.00000
1673.00000 750.00000
1753.00000 762.00000
1832.00000 774.00000
1912.00000 788.00000
1991.00000 801.00000
2070.00000 814.00000
2150.00000 828.00000
2229.00000 843.00000
2308.00000 859.00000
2387.00000 874.00000
2462.00000 899.00000
2528.00000 945.00000
2586.00000 1000.00000
2644.00000 1057.00000
2702.00000 1112.00000
IMAGE=T4-4b.JPG
ID=20 
LM=30
577.00000 751.00000
646.00000 728.00000
719.00000 722.00000
793.00000 719.00000
867.00000 721.00000
940.00000 727.00000
1012.00000 740.00000
1082.00000 763.00000
1147.00000 775.00000
1213.00000 750.00000
1286.00000 753.00000
1360.00000 760.00000
1433.00000 767.00000
1507.00000 773.00000
1580.00000 780.00000
1654.00000 787.00000
1727.00000 795.00000
1800.00000 804.00000
1873.00000 818.00000
1945.00000 833.00000
2017.00000 850.00000
2086.00000 876.00000
2154.00000 905.00000
2207.00000 934.00000
2267.00000 974.00000
2329.00000 1006.00000
2380.00000 1054.00000
2444.00000 1089.00000
2515.00000 1110.00000
2577.00000 1146.00000
IMAGE=T5-1a.JPG
ID=21 
LM=30
473.00000 597.00000
544.00000 602.00000
615.00000 611.00000
684.00000 627.00000
754.00000 642.00000
824.00000 653.00000
895.00000 664.00000
965.00000 676.00000
1036.00000 686.00000
1106.00000 696.00000
1177.00000 707.00000
1247.00000 719.00000
1317.00000 729.00000
1388.00000 735.00000
1460.00000 738.00000
1531.00000 739.00000
1602.00000 743.00000
1673.00000 748.00000
1744.00000 754.00000
1815.00000 760.00000
1886.00000 769.00000
1956.00000 780.00000
2026.00000 794.00000
2094.00000 816.00000
2160.00000 841.00000
2221.00000 879.00000
2278.00000 921.00000
2332.00000 967.00000
2387.00000 1013.00000
2413.00000 1076.00000
IMAGE=T5-2a.JPG
ID=22 
LM=30
478.00000 734.00000
550.00000 724.00000
621.00000 711.00000
691.00000 696.00000
763.00000 698.00000
836.00000 701.00000
908.00000 705.00000
980.00000 711.00000
1052.00000 717.00000
1124.00000 724.00000
1196.00000 730.00000
1268.00000 736.00000
1340.00000 742.00000
1412.00000 748.00000
1484.00000 753.00000
1556.00000 757.00000
1628.00000 763.00000
1700.00000 769.00000
1772.00000 774.00000
1844.00000 779.00000
1916.00000 786.00000
1988.00000 796.00000
2057.00000 815.00000
2123.00000 845.00000
2186.00000 880.00000
2243.00000 923.00000
2285.00000 982.00000
2350.00000 1011.00000
2402.00000 1057.00000
2438.00000 1120.00000
IMAGE=T5-2b.JPG
ID=23 
LM=30
539.00000 632.00000
615.00000 640.00000
692.00000 650.00000
768.00000 661.00000
844.00000 672.00000
920.00000 684.00000
996.00000 695.00000
1072.00000 707.00000
1148.00000 719.00000
1224.00000 729.00000
1300.00000 738.00000
1377.00000 748.00000
1452.00000 766.00000
1526.00000 784.00000
1602.00000 797.00000
1678.00000 808.00000
1754.00000 819.00000
1829.00000 836.00000
1903.00000 856.00000
1980.00000 850.00000
2056.00000 859.00000
2132.00000 870.00000
2204.00000 896.00000
2276.00000 924.00000
2346.00000 955.00000
2416.00000 987.00000
2480.00000 1029.00000
2537.00000 1080.00000
2591.00000 1136.00000
2625.00000 1201.00000
IMAGE=T5-3a.JPG
ID=24 
LM=30
484.00000 594.00000
545.00000 548.00000
615.00000 518.00000
687.00000 490.00000
761.00000 471.00000
838.00000 470.00000
915.00000 470.00000
992.00000 469.00000
1068.00000 469.00000
1145.00000 470.00000
1222.00000 474.00000
1299.00000 479.00000
1375.00000 477.00000
1452.00000 476.00000
1529.00000 476.00000
1606.00000 477.00000
1683.00000 478.00000
1759.00000 482.00000
1836.00000 489.00000
1908.00000 514.00000
1980.00000 542.00000
2049.00000 575.00000
2113.00000 617.00000
2173.00000 665.00000
2241.00000 700.00000
2306.00000 741.00000
2367.00000 787.00000
2428.00000 829.00000
2455.00000 898.00000
2463.00000 924.00000
IMAGE=T5-4a.JPG
ID=25 
LM=30
406.00000 580.00000
473.00000 546.00000
543.00000 520.00000
616.00000 503.00000
690.00000 490.00000
764.00000 484.00000
839.00000 485.00000
914.00000 490.00000
989.00000 493.00000
1063.00000 499.00000
1136.00000 518.00000
1208.00000 537.00000
1281.00000 555.00000
1355.00000 571.00000
1428.00000 585.00000
1502.00000 599.00000
1576.00000 611.00000
1650.00000 625.00000
1723.00000 642.00000
1795.00000 662.00000
1867.00000 682.00000
1938.00000 705.00000
2007.00000 734.00000
2072.00000 772.00000
2135.00000 812.00000
2201.00000 847.00000
2259.00000 894.00000
2310.00000 949.00000
2356.00000 1009.00000
2373.00000 1081.00000
IMAGE=T5-4b.JPG
ID=26 
LM=30
420.00000 265.00000
486.00000 277.00000
548.00000 303.00000
609.00000 329.00000
671.00000 355.00000
735.00000 375.00000
800.00000 395.00000
864.00000 414.00000
928.00000 434.00000
991.00000 456.00000
1055.00000 479.00000
1118.00000 501.00000
1182.00000 522.00000
1246.00000 541.00000
1312.00000 554.00000
1378.00000 566.00000
1444.00000 576.00000
1510.00000 588.00000
1576.00000 604.00000
1638.00000 630.00000
1699.00000 657.00000
1759.00000 686.00000
1820.00000 716.00000
1866.00000 764.00000
1913.00000 812.00000
1962.00000 858.00000
2011.00000 904.00000
2055.00000 955.00000
2097.00000 1007.00000
2102.00000 1074.00000
IMAGE=T5-5a.JPG
ID=27 
LM=30
299.00000 531.00000
357.00000 520.00000
421.00000 509.00000
486.00000 509.00000
551.00000 513.00000
616.00000 517.00000
681.00000 521.00000
746.00000 526.00000
811.00000 532.00000
875.00000 538.00000
940.00000 543.00000
1005.00000 550.00000
1070.00000 558.00000
1135.00000 561.00000
1200.00000 563.00000
1264.00000 570.00000
1329.00000 579.00000
1393.00000 593.00000
1453.00000 616.00000
1514.00000 639.00000
1570.00000 671.00000
1625.00000 706.00000
1679.00000 743.00000
1737.00000 772.00000
1787.00000 812.00000
1834.00000 858.00000
1882.00000 902.00000
1927.00000 949.00000
1956.00000 1006.00000
1987.00000 1063.00000
IMAGE=T5-5b.JPG
ID=28 
LM=30
413.00000 817.00000
495.00000 812.00000
577.00000 815.00000
657.00000 835.00000
737.00000 855.00000
817.00000 876.00000
893.00000 908.00000
969.00000 939.00000
1049.00000 961.00000
1129.00000 982.00000
1208.00000 1005.00000
1285.00000 1034.00000
1366.00000 1048.00000
1449.00000 1047.00000
1531.00000 1049.00000
1613.00000 1055.00000
1695.00000 1056.00000
1769.00000 1087.00000
1850.00000 1079.00000
1930.00000 1098.00000
2012.00000 1104.00000
2094.00000 1116.00000
2175.00000 1131.00000
2253.00000 1156.00000
2329.00000 1188.00000
2398.00000 1233.00000
2465.00000 1282.00000
2528.00000 1335.00000
2590.00000 1390.00000
2652.00000 1444.00000
IMAGE=U1-2b.JPG
ID=29 
LM=30
523.00000 864.00000
598.00000 857.00000
672.00000 850.00000
747.00000 843.00000
821.00000 837.00000
896.00000 830.00000
971.00000 824.00000
1046.00000 819.00000
1120.00000 814.00000
1195.00000 810.00000
1270.00000 815.00000
1345.00000 821.00000
1419.00000 829.00000
1493.00000 839.00000
1568.00000 849.00000
1642.00000 859.00000
1716.00000 869.00000
1790.00000 880.00000
1864.00000 891.00000
1938.00000 903.00000
2012.00000 914.00000
2086.00000 926.00000
2160.00000 938.00000
2234.00000 949.00000
2308.00000 961.00000
2382.00000 973.00000
2455.00000 991.00000
2519.00000 1025.00000
2572.00000 1077.00000
2612.00000 1140.00000
IMAGE=U1-4a.JPG
ID=30 
LM=30
489.00000 463.00000
562.00000 447.00000
636.00000 431.00000
710.00000 418.00000
784.00000 405.00000
858.00000 393.00000
932.00000 383.00000
1007.00000 379.00000
1082.00000 375.00000
1157.00000 377.00000
1232.00000 385.00000
1307.00000 392.00000
1380.00000 408.00000
1449.00000 436.00000
1517.00000 468.00000
1585.00000 500.00000
1653.00000 532.00000
1722.00000 562.00000
1792.00000 590.00000
1861.00000 618.00000
1930.00000 648.00000
1998.00000 680.00000
2066.00000 712.00000
2134.00000 745.00000
2201.00000 777.00000
2269.00000 810.00000
2337.00000 842.00000
2405.00000 875.00000
2472.00000 907.00000
2540.00000 940.00000
IMAGE=U2-1a.JPG
ID=31 
LM=30
468.00000 858.00000
539.00000 854.00000
611.00000 850.00000
682.00000 846.00000
754.00000 842.00000
825.00000 838.00000
897.00000 837.00000
968.00000 842.00000
1039.00000 847.00000
1111.00000 852.00000
1182.00000 859.00000
1253.00000 870.00000
1323.00000 880.00000
1394.00000 890.00000
1465.00000 901.00000
1536.00000 911.00000
1607.00000 922.00000
1676.00000 939.00000
1746.00000 956.00000
1815.00000 973.00000
1885.00000 990.00000
1953.00000 1011.00000
2020.00000 1035.00000
2088.00000 1059.00000
2155.00000 1082.00000
2218.00000 1117.00000
2277.00000 1156.00000
2337.00000 1195.00000
2396.00000 1236.00000
2454.00000 1278.00000
IMAGE=U2-1b.JPG
ID=32 
LM=30
507.00000 831.00000
583.00000 831.00000
658.00000 831.00000
734.00000 831.00000
809.00000 831.00000
885.00000 831.00000
960.00000 831.00000
1036.00000 832.00000
1112.00000 833.00000
1187.00000 834.00000
1263.00000 835.00000
1338.00000 836.00000
1414.00000 836.00000
1489.00000 838.00000
1565.00000 840.00000
1640.00000 843.00000
1716.00000 845.00000
1791.00000 849.00000
1867.00000 853.00000
1941.00000 870.00000
2014.00000 887.00000
2086.00000 909.00000
2158.00000 933.00000
2229.00000 958.00000
2301.00000 983.00000
2368.00000 1017.00000
2435.00000 1052.00000
2498.00000 1093.00000
2541.00000 1154.00000
2582.00000 1218.00000
IMAGE=U2-3b.JPG
ID=33 
LM=30
315.00000 675.00000
389.00000 683.00000
456.00000 717.00000
522.00000 752.00000
585.00000 793.00000
631.00000 851.00000
679.00000 905.00000
753.00000 915.00000
828.00000 917.00000
901.00000 934.00000
975.00000 932.00000
1050.00000 927.00000
1125.00000 923.00000
1200.00000 918.00000
1274.00000 912.00000
1349.00000 920.00000
1422.00000 934.00000
1494.00000 954.00000
1564.00000 979.00000
1634.00000 1008.00000
1704.00000 1034.00000
1774.00000 1059.00000
1842.00000 1091.00000
1910.00000 1124.00000
1977.00000 1157.00000
2044.00000 1191.00000
2110.00000 1225.00000
2179.00000 1255.00000
2248.00000 1283.00000
2318.00000 1310.00000
IMAGE=U3-1c.JPG
ID=34 
LM=30
361.00000 437.00000
440.00000 441.00000
518.00000 445.00000
597.00000 449.00000
675.00000 452.00000
754.00000 457.00000
833.00000 463.00000
911.00000 469.00000
989.00000 475.00000
1067.00000 488.00000
1145.00000 502.00000
1217.00000 529.00000
1283.00000 572.00000
1355.00000 600.00000
1432.00000 617.00000
1508.00000 635.00000
1583.00000 661.00000
1657.00000 687.00000
1731.00000 713.00000
1805.00000 740.00000
1879.00000 768.00000
1942.00000 814.00000
2006.00000 860.00000
2066.00000 911.00000
2126.00000 963.00000
2185.00000 1015.00000
2241.00000 1070.00000
2293.00000 1128.00000
2329.00000 1196.00000
2391.00000 1221.00000
IMAGE=U3-4a.JPG
ID=35 
LM=30
406.00000 857.00000
486.00000 847.00000
566.00000 837.00000
646.00000 827.00000
726.00000 817.00000
806.00000 807.00000
885.00000 793.00000
964.00000 775.00000
1042.00000 757.00000
1121.00000 742.00000
1201.00000 728.00000
1280.00000 715.00000
1360.00000 701.00000
1440.00000 698.00000
1520.00000 700.00000
1601.00000 703.00000
1678.00000 727.00000
1755.00000 751.00000
1825.00000 788.00000
1892.00000 833.00000
1959.00000 878.00000
2026.00000 923.00000
2101.00000 950.00000
2178.00000 975.00000
2245.00000 1018.00000
2309.00000 1067.00000
2361.00000 1129.00000
2412.00000 1191.00000
2445.00000 1262.00000
2467.00000 1340.00000
IMAGE=U3-5c.JPG
ID=36 
LM=30
400.00000 513.00000
453.00000 466.00000
522.00000 440.00000
591.00000 415.00000
663.00000 403.00000
737.00000 401.00000
810.00000 401.00000
884.00000 400.00000
958.00000 398.00000
1031.00000 399.00000
1105.00000 403.00000
1179.00000 407.00000
1252.00000 412.00000
1325.00000 427.00000
1396.00000 445.00000
1467.00000 466.00000
1536.00000 491.00000
1605.00000 517.00000
1673.00000 547.00000
1739.00000 578.00000
1808.00000 605.00000
1876.00000 633.00000
1944.00000 661.00000
2011.00000 693.00000
2077.00000 726.00000
2141.00000 763.00000
2201.00000 805.00000
2259.00000 851.00000
2319.00000 894.00000
2357.00000 956.00000
IMAGE=U5-1a.JPG
ID=37 
LM=30
361.00000 824.00000
426.00000 789.00000
495.00000 766.00000
566.00000 751.00000
639.00000 746.00000
712.00000 735.00000
785.00000 729.00000
858.00000 724.00000
932.00000 726.00000
1004.00000 734.00000
1076.00000 748.00000
1148.00000 760.00000
1222.00000 766.00000
1294.00000 775.00000
1367.00000 787.00000
1439.00000 797.00000
1511.00000 811.00000
1583.00000 824.00000
1655.00000 838.00000
1727.00000 856.00000
1796.00000 879.00000
1866.00000 900.00000
1936.00000 924.00000
2001.00000 958.00000
2061.00000 1000.00000
2122.00000 1040.00000
2183.00000 1081.00000
2242.00000 1124.00000
2298.00000 1171.00000
2335.00000 1233.00000
IMAGE=U5-1b.JPG
ID=38 
LM=30
419.00000 745.00000
481.00000 714.00000
549.00000 696.00000
618.00000 684.00000
688.00000 675.00000
758.00000 669.00000
828.00000 665.00000
898.00000 668.00000
968.00000 667.00000
1038.00000 672.00000
1108.00000 676.00000
1178.00000 680.00000
1248.00000 689.00000
1317.00000 700.00000
1387.00000 710.00000
1457.00000 719.00000
1526.00000 731.00000
1595.00000 741.00000
1664.00000 755.00000
1732.00000 771.00000
1800.00000 789.00000
1867.00000 810.00000
1930.00000 842.00000
1987.00000 882.00000
2045.00000 921.00000
2104.00000 960.00000
2171.00000 982.00000
2234.00000 1012.00000
2296.00000 1045.00000
2348.00000 1090.00000
IMAGE=U5-2b.JPG
ID=39 
LM=30
528.00000 362.00000
602.00000 354.00000
677.00000 360.00000
750.00000 375.00000
819.00000 402.00000
888.00000 432.00000
955.00000 465.00000
1023.00000 496.00000
1091.00000 527.00000
1156.00000 564.00000
1221.00000 601.00000
1284.00000 642.00000
1345.00000 684.00000
1409.00000 724.00000
1465.00000 772.00000
1526.00000 814.00000
1600.00000 821.00000
1672.00000 837.00000
1745.00000 852.00000
1815.00000 877.00000
1886.00000 900.00000
1959.00000 912.00000
2031.00000 930.00000
2097.00000 964.00000
2168.00000 987.00000
2237.00000 1017.00000
2301.00000 1055.00000
2360.00000 1101.00000
2416.00000 1150.00000
2462.00000 1206.00000
IMAGE=U5-3b.JPG
ID=40 
LM=30
379.00000 400.00000
436.00000 377.00000
496.00000 360.00000
556.00000 344.00000
616.00000 330.00000
677.00000 325.00000
738.00000 331.00000
799.00000 338.00000
859.00000 352.00000
920.00000 365.00000
980.00000 380.00000
1041.00000 392.00000
1100.00000 411.00000
1153.00000 440.00000
1215.00000 450.00000
1273.00000 471.00000
1332.00000 489.00000
1391.00000 508.00000
1448.00000 532.00000
1504.00000 558.00000
1561.00000 584.00000
1616.00000 612.00000
1669.00000 644.00000
1723.00000 675.00000
1776.00000 707.00000
1829.00000 739.00000
1878.00000 776.00000
1925.00000 816.00000
1973.00000 856.00000
1994.00000 914.00000
IMAGE=U5-4a.JPG
ID=41 
LM=30
548.00000 833.00000
602.00000 814.00000
657.00000 798.00000
713.00000 791.00000
770.00000 786.00000
827.00000 783.00000
884.00000 781.00000
941.00000 781.00000
998.00000 782.00000
1056.00000 783.00000
1113.00000 784.00000
1170.00000 786.00000
1227.00000 790.00000
1283.00000 799.00000
1340.00000 808.00000
1396.00000 815.00000
1451.00000 830.00000
1506.00000 847.00000
1560.00000 865.00000
1614.00000 882.00000
1668.00000 903.00000
1720.00000 926.00000
1767.00000 958.00000
1815.00000 989.00000
1863.00000 1020.00000
1912.00000 1050.00000
1957.00000 1085.00000
2000.00000 1122.00000
2041.00000 1162.00000
2064.00000 1213.00000
IMAGE=U5-4b.JPG
ID=42 
