# Supplementary material for: An Experimental Investigation of the Functional Hypothesis and Evolutionary Advantage of Stone-Tipped Spears
Source: PLoS One. 2014 Aug 27;9(8):e104514. doi: 10.1371/journal.pone.0104514 (PMC4146534; doi:10.1371/journal.pone.0104514)
Supplement: File S2 — Wound track images, shapefiles, and tps files. (ZIP) [file pone.0104514.s002.zip › File S2/TPS Files/Outer_upper_combined_landmarks.tps]

LM=30
406.00000 1613.00000
477.00000 1621.00000
549.00000 1626.00000
621.00000 1630.00000
693.00000 1626.00000
764.00000 1622.00000
836.00000 1617.00000
908.00000 1612.00000
979.00000 1605.00000
1050.00000 1596.00000
1121.00000 1586.00000
1193.00000 1577.00000
1264.00000 1569.00000
1335.00000 1560.00000
1407.00000 1550.00000
1477.00000 1539.00000
1548.00000 1526.00000
1619.00000 1512.00000
1688.00000 1493.00000
1757.00000 1474.00000
1826.00000 1454.00000
1895.00000 1434.00000
1963.00000 1410.00000
2026.00000 1377.00000
2086.00000 1338.00000
2146.00000 1298.00000
2206.00000 1258.00000
2265.00000 1217.00000
2321.00000 1173.00000
2376.00000 1126.00000
IMAGE=T1-1a.JPG
ID=0 
LM=30
426.00000 1446.00000
503.00000 1447.00000
579.00000 1447.00000
656.00000 1448.00000
732.00000 1448.00000
809.00000 1448.00000
886.00000 1447.00000
962.00000 1444.00000
1039.00000 1440.00000
1115.00000 1436.00000
1191.00000 1427.00000
1267.00000 1418.00000
1343.00000 1406.00000
1418.00000 1393.00000
1494.00000 1379.00000
1569.00000 1366.00000
1645.00000 1352.00000
1719.00000 1332.00000
1792.00000 1309.00000
1865.00000 1287.00000
1937.00000 1262.00000
2000.00000 1218.00000
2063.00000 1174.00000
2126.00000 1131.00000
2185.00000 1083.00000
2245.00000 1034.00000
2305.00000 986.00000
2364.00000 938.00000
2424.00000 890.00000
2465.00000 884.00000
IMAGE=T1-1b.JPG
ID=1 
LM=30
566.00000 1343.00000
636.00000 1348.00000
706.00000 1355.00000
775.00000 1365.00000
845.00000 1361.00000
915.00000 1358.00000
986.00000 1354.00000
1056.00000 1348.00000
1125.00000 1343.00000
1195.00000 1333.00000
1264.00000 1324.00000
1334.00000 1311.00000
1402.00000 1298.00000
1471.00000 1284.00000
1540.00000 1271.00000
1607.00000 1250.00000
1674.00000 1229.00000
1741.00000 1208.00000
1808.00000 1187.00000
1876.00000 1170.00000
1944.00000 1152.00000
2012.00000 1135.00000
2077.00000 1109.00000
2140.00000 1078.00000
2202.00000 1046.00000
2264.00000 1013.00000
2317.00000 967.00000
2369.00000 920.00000
2401.00000 864.00000
2408.00000 844.00000
IMAGE=T1-2a.JPG
ID=2 
LM=30
551.00000 1345.00000
625.00000 1360.00000
700.00000 1376.00000
775.00000 1379.00000
851.00000 1377.00000
927.00000 1376.00000
1003.00000 1376.00000
1078.00000 1376.00000
1154.00000 1366.00000
1229.00000 1356.00000
1303.00000 1339.00000
1376.00000 1320.00000
1450.00000 1302.00000
1523.00000 1282.00000
1598.00000 1270.00000
1673.00000 1262.00000
1749.00000 1260.00000
1824.00000 1253.00000
1896.00000 1231.00000
1969.00000 1208.00000
2041.00000 1184.00000
2113.00000 1162.00000
2187.00000 1144.00000
2259.00000 1122.00000
2319.00000 1076.00000
2380.00000 1031.00000
2441.00000 985.00000
2492.00000 931.00000
2532.00000 867.00000
2560.00000 797.00000
IMAGE=T1-3a.JPG
ID=3 
LM=30
534.00000 1517.00000
603.00000 1512.00000
670.00000 1499.00000
738.00000 1494.00000
807.00000 1498.00000
876.00000 1499.00000
945.00000 1501.00000
1013.00000 1487.00000
1081.00000 1474.00000
1149.00000 1463.00000
1217.00000 1459.00000
1285.00000 1446.00000
1352.00000 1431.00000
1420.00000 1416.00000
1486.00000 1397.00000
1550.00000 1371.00000
1615.00000 1350.00000
1683.00000 1334.00000
1750.00000 1319.00000
1818.00000 1326.00000
1885.00000 1312.00000
1948.00000 1285.00000
2012.00000 1259.00000
2076.00000 1233.00000
2140.00000 1208.00000
2199.00000 1174.00000
2252.00000 1129.00000
2302.00000 1082.00000
2344.00000 1027.00000
2371.00000 964.00000
IMAGE=T1-4a.JPG
ID=4 
LM=30
693.00000 1622.00000
757.00000 1648.00000
822.00000 1669.00000
889.00000 1686.00000
956.00000 1699.00000
1025.00000 1701.00000
1094.00000 1700.00000
1163.00000 1694.00000
1231.00000 1686.00000
1297.00000 1664.00000
1360.00000 1638.00000
1424.00000 1611.00000
1489.00000 1588.00000
1554.00000 1567.00000
1621.00000 1549.00000
1688.00000 1536.00000
1757.00000 1538.00000
1826.00000 1536.00000
1894.00000 1528.00000
1962.00000 1515.00000
2024.00000 1485.00000
2087.00000 1459.00000
2150.00000 1429.00000
2206.00000 1391.00000
2270.00000 1365.00000
2334.00000 1338.00000
2389.00000 1297.00000
2441.00000 1252.00000
2488.00000 1202.00000
2527.00000 1145.00000
IMAGE=T1-4b.JPG
ID=5 
LM=30
352.00000 1335.00000
431.00000 1357.00000
510.00000 1376.00000
590.00000 1393.00000
671.00000 1396.00000
752.00000 1404.00000
834.00000 1406.00000
915.00000 1406.00000
996.00000 1395.00000
1077.00000 1388.00000
1156.00000 1372.00000
1234.00000 1350.00000
1315.00000 1334.00000
1394.00000 1316.00000
1474.00000 1298.00000
1553.00000 1279.00000
1632.00000 1260.00000
1712.00000 1243.00000
1792.00000 1228.00000
1871.00000 1207.00000
1950.00000 1185.00000
2028.00000 1162.00000
2105.00000 1134.00000
2182.00000 1106.00000
2258.00000 1077.00000
2333.00000 1045.00000
2407.00000 1011.00000
2474.00000 965.00000
2532.00000 910.00000
2572.00000 839.00000
IMAGE=T1-5a.JPG
ID=6 
LM=30
385.00000 1459.00000
456.00000 1481.00000
527.00000 1503.00000
598.00000 1525.00000
671.00000 1541.00000
744.00000 1555.00000
818.00000 1558.00000
893.00000 1556.00000
967.00000 1550.00000
1040.00000 1537.00000
1114.00000 1525.00000
1187.00000 1512.00000
1260.00000 1500.00000
1334.00000 1487.00000
1407.00000 1475.00000
1481.00000 1462.00000
1554.00000 1449.00000
1626.00000 1431.00000
1698.00000 1413.00000
1768.00000 1386.00000
1837.00000 1357.00000
1905.00000 1328.00000
1968.00000 1291.00000
2023.00000 1241.00000
2079.00000 1191.00000
2136.00000 1144.00000
2197.00000 1100.00000
2257.00000 1056.00000
2298.00000 995.00000
2361.00000 968.00000
IMAGE=T2-1a.JPG
ID=7 
LM=30
407.00000 1409.00000
474.00000 1437.00000
541.00000 1462.00000
610.00000 1483.00000
680.00000 1501.00000
751.00000 1508.00000
823.00000 1515.00000
895.00000 1522.00000
967.00000 1528.00000
1039.00000 1524.00000
1111.00000 1521.00000
1183.00000 1515.00000
1254.00000 1505.00000
1325.00000 1493.00000
1396.00000 1476.00000
1466.00000 1460.00000
1536.00000 1445.00000
1607.00000 1429.00000
1677.00000 1411.00000
1748.00000 1405.00000
1819.00000 1390.00000
1888.00000 1370.00000
1953.00000 1340.00000
2019.00000 1310.00000
2086.00000 1283.00000
2152.00000 1254.00000
2217.00000 1222.00000
2274.00000 1179.00000
2325.00000 1128.00000
2352.00000 1063.00000
IMAGE=T2-1b.JPG
ID=8 
LM=30
575.00000 1499.00000
636.00000 1531.00000
710.00000 1551.00000
785.00000 1561.00000
861.00000 1563.00000
937.00000 1565.00000
1013.00000 1568.00000
1090.00000 1566.00000
1166.00000 1563.00000
1242.00000 1559.00000
1317.00000 1546.00000
1392.00000 1534.00000
1467.00000 1521.00000
1542.00000 1506.00000
1616.00000 1490.00000
1690.00000 1473.00000
1765.00000 1456.00000
1839.00000 1440.00000
1914.00000 1425.00000
1989.00000 1411.00000
2064.00000 1399.00000
2137.00000 1380.00000
2207.00000 1351.00000
2269.00000 1311.00000
2317.00000 1251.00000
2359.00000 1188.00000
2406.00000 1130.00000
2470.00000 1091.00000
2539.00000 1059.00000
2612.00000 1040.00000
IMAGE=T2-2a.JPG
ID=8 
LM=30
586.00000 1551.00000
659.00000 1551.00000
731.00000 1551.00000
804.00000 1550.00000
876.00000 1549.00000
949.00000 1548.00000
1022.00000 1548.00000
1094.00000 1548.00000
1167.00000 1546.00000
1239.00000 1537.00000
1311.00000 1528.00000
1382.00000 1513.00000
1453.00000 1498.00000
1523.00000 1480.00000
1590.00000 1452.00000
1658.00000 1428.00000
1729.00000 1411.00000
1799.00000 1395.00000
1871.00000 1383.00000
1943.00000 1378.00000
2016.00000 1379.00000
2088.00000 1379.00000
2160.00000 1367.00000
2227.00000 1341.00000
2293.00000 1309.00000
2348.00000 1266.00000
2399.00000 1216.00000
2454.00000 1169.00000
2502.00000 1115.00000
2536.00000 1051.00000
IMAGE=T2-2b.JPG
ID=9 
LM=30
512.00000 1551.00000
583.00000 1548.00000
655.00000 1545.00000
726.00000 1542.00000
797.00000 1539.00000
868.00000 1536.00000
940.00000 1533.00000
1011.00000 1530.00000
1082.00000 1527.00000
1153.00000 1518.00000
1224.00000 1509.00000
1294.00000 1500.00000
1363.00000 1483.00000
1432.00000 1463.00000
1500.00000 1443.00000
1569.00000 1425.00000
1640.00000 1414.00000
1710.00000 1404.00000
1781.00000 1394.00000
1851.00000 1383.00000
1921.00000 1369.00000
1990.00000 1351.00000
2059.00000 1332.00000
2117.00000 1292.00000
2173.00000 1247.00000
2230.00000 1205.00000
2290.00000 1166.00000
2351.00000 1130.00000
2404.00000 1083.00000
2426.00000 1015.00000
IMAGE=T2-4a.JPG
ID=10 
LM=30
576.00000 1522.00000
647.00000 1530.00000
718.00000 1538.00000
789.00000 1547.00000
860.00000 1550.00000
931.00000 1552.00000
1002.00000 1548.00000
1072.00000 1533.00000
1141.00000 1518.00000
1211.00000 1503.00000
1281.00000 1487.00000
1350.00000 1471.00000
1419.00000 1450.00000
1487.00000 1429.00000
1555.00000 1409.00000
1624.00000 1389.00000
1693.00000 1370.00000
1763.00000 1357.00000
1833.00000 1343.00000
1903.00000 1329.00000
1973.00000 1316.00000
2043.00000 1302.00000
2113.00000 1289.00000
2181.00000 1270.00000
2245.00000 1238.00000
2309.00000 1207.00000
2371.00000 1171.00000
2426.00000 1126.00000
2463.00000 1067.00000
2490.00000 1001.00000
IMAGE=T2-5a.JPG
ID=11 
LM=30
431.00000 1539.00000
503.00000 1546.00000
575.00000 1553.00000
647.00000 1559.00000
719.00000 1566.00000
791.00000 1573.00000
863.00000 1580.00000
935.00000 1588.00000
1007.00000 1595.00000
1079.00000 1599.00000
1151.00000 1599.00000
1223.00000 1600.00000
1295.00000 1598.00000
1367.00000 1589.00000
1439.00000 1580.00000
1510.00000 1567.00000
1578.00000 1544.00000
1647.00000 1524.00000
1719.00000 1510.00000
1790.00000 1497.00000
1861.00000 1484.00000
1930.00000 1465.00000
2000.00000 1446.00000
2070.00000 1427.00000
2137.00000 1401.00000
2199.00000 1365.00000
2253.00000 1317.00000
2309.00000 1275.00000
2374.00000 1243.00000
2410.00000 1184.00000
IMAGE=T2-5b.JPG
ID=12 
LM=30
400.00000 1205.00000
459.00000 1225.00000
517.00000 1245.00000
579.00000 1253.00000
640.00000 1256.00000
702.00000 1249.00000
764.00000 1243.00000
825.00000 1233.00000
886.00000 1222.00000
947.00000 1210.00000
1008.00000 1199.00000
1068.00000 1185.00000
1128.00000 1170.00000
1188.00000 1155.00000
1249.00000 1143.00000
1310.00000 1131.00000
1372.00000 1124.00000
1433.00000 1118.00000
1494.00000 1108.00000
1555.00000 1097.00000
1616.00000 1086.00000
1674.00000 1064.00000
1731.00000 1039.00000
1789.00000 1020.00000
1848.00000 1001.00000
1905.00000 977.00000
1957.00000 943.00000
2002.00000 901.00000
2046.00000 858.00000
2081.00000 807.00000
IMAGE=T3-1a.JPG
ID=13 
LM=30
431.00000 1644.00000
498.00000 1670.00000
566.00000 1691.00000
638.00000 1697.00000
710.00000 1697.00000
782.00000 1694.00000
853.00000 1685.00000
924.00000 1674.00000
995.00000 1663.00000
1066.00000 1648.00000
1136.00000 1633.00000
1206.00000 1618.00000
1276.00000 1600.00000
1347.00000 1587.00000
1418.00000 1575.00000
1489.00000 1563.00000
1560.00000 1550.00000
1630.00000 1535.00000
1699.00000 1514.00000
1766.00000 1490.00000
1832.00000 1460.00000
1898.00000 1432.00000
1963.00000 1400.00000
2025.00000 1364.00000
2083.00000 1321.00000
2136.00000 1273.00000
2187.00000 1222.00000
2233.00000 1168.00000
2262.00000 1102.00000
2278.00000 1032.00000
IMAGE=T4-1b.JPG
ID=14 
LM=30
512.00000 1378.00000
569.00000 1408.00000
647.00000 1418.00000
726.00000 1419.00000
805.00000 1417.00000
884.00000 1411.00000
962.00000 1400.00000
1040.00000 1383.00000
1118.00000 1373.00000
1197.00000 1364.00000
1275.00000 1353.00000
1353.00000 1342.00000
1432.00000 1332.00000
1510.00000 1323.00000
1588.00000 1310.00000
1667.00000 1300.00000
1745.00000 1292.00000
1824.00000 1290.00000
1902.00000 1278.00000
1981.00000 1270.00000
2058.00000 1253.00000
2136.00000 1238.00000
2213.00000 1221.00000
2291.00000 1207.00000
2364.00000 1178.00000
2434.00000 1141.00000
2499.00000 1096.00000
2563.00000 1050.00000
2628.00000 1004.00000
2692.00000 958.00000
IMAGE=t4-3a.JPG
ID=15 
LM=30
447.00000 1461.00000
502.00000 1504.00000
573.00000 1535.00000
648.00000 1554.00000
724.00000 1571.00000
801.00000 1585.00000
878.00000 1593.00000
955.00000 1595.00000
1033.00000 1592.00000
1111.00000 1586.00000
1188.00000 1581.00000
1266.00000 1575.00000
1343.00000 1570.00000
1421.00000 1562.00000
1498.00000 1553.00000
1575.00000 1540.00000
1652.00000 1540.00000
1730.00000 1541.00000
1808.00000 1538.00000
1885.00000 1533.00000
1963.00000 1529.00000
2038.00000 1509.00000
2113.00000 1489.00000
2188.00000 1470.00000
2262.00000 1446.00000
2334.00000 1416.00000
2406.00000 1386.00000
2474.00000 1349.00000
2529.00000 1295.00000
2582.00000 1238.00000
IMAGE=T4-3b.JPG
ID=16 
LM=30
522.00000 1499.00000
587.00000 1541.00000
664.00000 1557.00000
744.00000 1559.00000
824.00000 1558.00000
904.00000 1553.00000
984.00000 1546.00000
1063.00000 1535.00000
1142.00000 1523.00000
1221.00000 1511.00000
1300.00000 1500.00000
1380.00000 1489.00000
1458.00000 1474.00000
1537.00000 1459.00000
1615.00000 1443.00000
1693.00000 1426.00000
1772.00000 1409.00000
1850.00000 1391.00000
1929.00000 1381.00000
2009.00000 1374.00000
2088.00000 1365.00000
2166.00000 1348.00000
2244.00000 1328.00000
2320.00000 1305.00000
2395.00000 1276.00000
2462.00000 1234.00000
2529.00000 1189.00000
2588.00000 1135.00000
2647.00000 1081.00000
2706.00000 1027.00000
IMAGE=T4-4a.JPG
ID=17 
LM=30
531.00000 1539.00000
607.00000 1564.00000
685.00000 1579.00000
764.00000 1591.00000
843.00000 1589.00000
923.00000 1587.00000
1002.00000 1578.00000
1082.00000 1568.00000
1161.00000 1558.00000
1240.00000 1546.00000
1318.00000 1534.00000
1397.00000 1521.00000
1476.00000 1509.00000
1555.00000 1496.00000
1634.00000 1489.00000
1714.00000 1485.00000
1793.00000 1480.00000
1873.00000 1477.00000
1953.00000 1473.00000
2032.00000 1467.00000
2111.00000 1456.00000
2184.00000 1425.00000
2251.00000 1395.00000
2330.00000 1388.00000
2406.00000 1366.00000
2480.00000 1335.00000
2544.00000 1291.00000
2600.00000 1233.00000
2656.00000 1177.00000
2702.00000 1112.00000
IMAGE=T4-4b.JPG
ID=18 
LM=30
614.00000 1580.00000
675.00000 1611.00000
748.00000 1610.00000
821.00000 1606.00000
894.00000 1593.00000
966.00000 1580.00000
1035.00000 1557.00000
1105.00000 1534.00000
1175.00000 1511.00000
1247.00000 1497.00000
1320.00000 1487.00000
1392.00000 1476.00000
1465.00000 1463.00000
1536.00000 1447.00000
1607.00000 1427.00000
1678.00000 1407.00000
1749.00000 1390.00000
1820.00000 1370.00000
1890.00000 1349.00000
1957.00000 1319.00000
2025.00000 1291.00000
2094.00000 1266.00000
2158.00000 1231.00000
2220.00000 1191.00000
2280.00000 1149.00000
2334.00000 1099.00000
2388.00000 1049.00000
2444.00000 1003.00000
2510.00000 971.00000
2567.00000 927.00000
IMAGE=T5-1b.JPG
ID=19 
LM=30
512.00000 1560.00000
546.00000 1610.00000
616.00000 1627.00000
687.00000 1642.00000
760.00000 1642.00000
832.00000 1641.00000
905.00000 1639.00000
977.00000 1630.00000
1049.00000 1619.00000
1120.00000 1605.00000
1191.00000 1590.00000
1262.00000 1575.00000
1333.00000 1560.00000
1404.00000 1544.00000
1475.00000 1529.00000
1546.00000 1513.00000
1617.00000 1500.00000
1689.00000 1488.00000
1760.00000 1475.00000
1831.00000 1461.00000
1903.00000 1448.00000
1974.00000 1434.00000
2041.00000 1407.00000
2107.00000 1376.00000
2166.00000 1335.00000
2225.00000 1292.00000
2282.00000 1248.00000
2334.00000 1196.00000
2380.00000 1140.00000
2413.00000 1076.00000
IMAGE=T5-2a.JPG
ID=20 
LM=30
585.00000 1565.00000
646.00000 1584.00000
715.00000 1593.00000
784.00000 1595.00000
854.00000 1598.00000
924.00000 1603.00000
993.00000 1605.00000
1063.00000 1602.00000
1133.00000 1600.00000
1202.00000 1597.00000
1270.00000 1582.00000
1339.00000 1572.00000
1409.00000 1569.00000
1478.00000 1565.00000
1548.00000 1560.00000
1617.00000 1550.00000
1685.00000 1538.00000
1754.00000 1524.00000
1823.00000 1515.00000
1891.00000 1502.00000
1959.00000 1485.00000
2021.00000 1453.00000
2082.00000 1420.00000
2145.00000 1389.00000
2210.00000 1365.00000
2275.00000 1342.00000
2322.00000 1293.00000
2358.00000 1233.00000
2396.00000 1175.00000
2438.00000 1120.00000
IMAGE=T5-2b.JPG
ID=21 
LM=30
503.00000 1548.00000
582.00000 1554.00000
662.00000 1559.00000
741.00000 1556.00000
820.00000 1547.00000
899.00000 1535.00000
976.00000 1519.00000
1054.00000 1500.00000
1126.00000 1468.00000
1198.00000 1436.00000
1277.00000 1440.00000
1356.00000 1429.00000
1431.00000 1402.00000
1505.00000 1373.00000
1582.00000 1361.00000
1643.00000 1331.00000
1718.00000 1309.00000
1794.00000 1286.00000
1860.00000 1266.00000
1938.00000 1268.00000
2015.00000 1249.00000
2088.00000 1218.00000
2162.00000 1188.00000
2232.00000 1151.00000
2299.00000 1109.00000
2368.00000 1069.00000
2434.00000 1026.00000
2491.00000 971.00000
2541.00000 909.00000
2559.00000 833.00000
IMAGE=T5-3b.JPG
ID=22 
LM=30
543.00000 1532.00000
594.00000 1568.00000
665.00000 1588.00000
738.00000 1600.00000
812.00000 1600.00000
886.00000 1594.00000
959.00000 1589.00000
1033.00000 1581.00000
1106.00000 1570.00000
1179.00000 1558.00000
1252.00000 1545.00000
1325.00000 1531.00000
1397.00000 1516.00000
1469.00000 1497.00000
1541.00000 1479.00000
1613.00000 1463.00000
1683.00000 1440.00000
1755.00000 1421.00000
1827.00000 1403.00000
1898.00000 1382.00000
1968.00000 1359.00000
2038.00000 1336.00000
2103.00000 1299.00000
2167.00000 1263.00000
2232.00000 1227.00000
2294.00000 1187.00000
2353.00000 1142.00000
2399.00000 1084.00000
2432.00000 1019.00000
2457.00000 949.00000
IMAGE=T5-4a.JPG
ID=23 
LM=30
445.00000 1563.00000
508.00000 1576.00000
572.00000 1586.00000
636.00000 1594.00000
701.00000 1598.00000
765.00000 1598.00000
830.00000 1598.00000
894.00000 1599.00000
959.00000 1600.00000
1024.00000 1598.00000
1088.00000 1596.00000
1153.00000 1593.00000
1217.00000 1589.00000
1282.00000 1585.00000
1346.00000 1579.00000
1410.00000 1570.00000
1474.00000 1561.00000
1537.00000 1548.00000
1599.00000 1529.00000
1660.00000 1507.00000
1720.00000 1482.00000
1774.00000 1448.00000
1826.00000 1410.00000
1882.00000 1377.00000
1935.00000 1340.00000
1977.00000 1292.00000
2018.00000 1241.00000
2057.00000 1189.00000
2092.00000 1138.00000
2102.00000 1074.00000
IMAGE=T5-5a.JPG
ID=24 
LM=30
304.00000 1788.00000
369.00000 1783.00000
433.00000 1770.00000
494.00000 1747.00000
557.00000 1729.00000
620.00000 1712.00000
683.00000 1696.00000
747.00000 1680.00000
810.00000 1664.00000
873.00000 1645.00000
935.00000 1626.00000
998.00000 1608.00000
1061.00000 1589.00000
1123.00000 1570.00000
1185.00000 1550.00000
1248.00000 1533.00000
1311.00000 1517.00000
1375.00000 1501.00000
1437.00000 1480.00000
1499.00000 1459.00000
1561.00000 1439.00000
1622.00000 1416.00000
1683.00000 1393.00000
1736.00000 1355.00000
1789.00000 1316.00000
1838.00000 1274.00000
1884.00000 1228.00000
1910.00000 1168.00000
1946.00000 1114.00000
1987.00000 1063.00000
IMAGE=T5-5b.JPG
ID=25 
LM=30
330.00000 1512.00000
412.00000 1526.00000
494.00000 1517.00000
575.00000 1500.00000
652.00000 1471.00000
729.00000 1441.00000
804.00000 1405.00000
879.00000 1370.00000
955.00000 1335.00000
1030.00000 1301.00000
1107.00000 1269.00000
1185.00000 1241.00000
1258.00000 1204.00000
1336.00000 1212.00000
1418.00000 1203.00000
1500.00000 1191.00000
1582.00000 1184.00000
1659.00000 1167.00000
1734.00000 1149.00000
1816.00000 1149.00000
1896.00000 1126.00000
1976.00000 1106.00000
2056.00000 1083.00000
2136.00000 1063.00000
2217.00000 1045.00000
2287.00000 1001.00000
2346.00000 942.00000
2409.00000 888.00000
2472.00000 835.00000
2536.00000 782.00000
IMAGE=U1-2b.JPG
ID=26 
LM=30
526.00000 1409.00000
603.00000 1416.00000
680.00000 1423.00000
757.00000 1430.00000
834.00000 1433.00000
911.00000 1433.00000
988.00000 1438.00000
1065.00000 1431.00000
1141.00000 1425.00000
1218.00000 1417.00000
1292.00000 1395.00000
1366.00000 1375.00000
1442.00000 1362.00000
1519.00000 1351.00000
1596.00000 1348.00000
1672.00000 1336.00000
1748.00000 1324.00000
1824.00000 1307.00000
1899.00000 1290.00000
1975.00000 1275.00000
2050.00000 1256.00000
2124.00000 1236.00000
2199.00000 1216.00000
2274.00000 1201.00000
2351.00000 1189.00000
2425.00000 1169.00000
2498.00000 1146.00000
2553.00000 1092.00000
2583.00000 1022.00000
2598.00000 946.00000
IMAGE=U1-4a.JPG
ID=27 
LM=30
518.00000 1352.00000
588.00000 1373.00000
659.00000 1388.00000
732.00000 1393.00000
805.00000 1397.00000
878.00000 1402.00000
951.00000 1399.00000
1024.00000 1394.00000
1097.00000 1390.00000
1170.00000 1385.00000
1242.00000 1378.00000
1315.00000 1368.00000
1387.00000 1359.00000
1460.00000 1349.00000
1532.00000 1340.00000
1604.00000 1325.00000
1675.00000 1307.00000
1745.00000 1290.00000
1816.00000 1272.00000
1887.00000 1254.00000
1958.00000 1235.00000
2028.00000 1216.00000
2099.00000 1197.00000
2165.00000 1166.00000
2230.00000 1133.00000
2295.00000 1099.00000
2357.00000 1061.00000
2420.00000 1023.00000
2480.00000 982.00000
2540.00000 940.00000
IMAGE=U2-1a.JPG
ID=28 
LM=30
455.00000 1680.00000
525.00000 1701.00000
594.00000 1721.00000
666.00000 1731.00000
738.00000 1740.00000
810.00000 1748.00000
882.00000 1756.00000
954.00000 1758.00000
1026.00000 1752.00000
1098.00000 1745.00000
1171.00000 1738.00000
1243.00000 1730.00000
1315.00000 1722.00000
1385.00000 1703.00000
1453.00000 1680.00000
1522.00000 1656.00000
1589.00000 1631.00000
1655.00000 1600.00000
1727.00000 1590.00000
1798.00000 1577.00000
1868.00000 1558.00000
1935.00000 1531.00000
2000.00000 1499.00000
2066.00000 1468.00000
2134.00000 1444.00000
2201.00000 1416.00000
2266.00000 1385.00000
2330.00000 1351.00000
2396.00000 1321.00000
2454.00000 1278.00000
IMAGE=U2-1b.JPG
ID=29 
LM=30
494.00000 1280.00000
567.00000 1307.00000
641.00000 1330.00000
717.00000 1347.00000
794.00000 1350.00000
872.00000 1351.00000
949.00000 1351.00000
1027.00000 1350.00000
1104.00000 1348.00000
1182.00000 1343.00000
1259.00000 1338.00000
1337.00000 1332.00000
1414.00000 1327.00000
1492.00000 1323.00000
1569.00000 1319.00000
1647.00000 1315.00000
1724.00000 1311.00000
1802.00000 1307.00000
1879.00000 1299.00000
1956.00000 1287.00000
2031.00000 1269.00000
2106.00000 1251.00000
2179.00000 1225.00000
2252.00000 1197.00000
2322.00000 1164.00000
2392.00000 1130.00000
2460.00000 1094.00000
2521.00000 1046.00000
2577.00000 992.00000
2601.00000 919.00000
IMAGE=U2-3a.JPG
ID=30 
LM=30
373.00000 1664.00000
443.00000 1655.00000
514.00000 1650.00000
585.00000 1652.00000
656.00000 1657.00000
726.00000 1669.00000
795.00000 1683.00000
861.00000 1656.00000
930.00000 1647.00000
991.00000 1683.00000
1060.00000 1689.00000
1130.00000 1678.00000
1197.00000 1693.00000
1268.00000 1696.00000
1338.00000 1684.00000
1408.00000 1670.00000
1477.00000 1655.00000
1546.00000 1639.00000
1614.00000 1619.00000
1682.00000 1597.00000
1750.00000 1576.00000
1818.00000 1555.00000
1884.00000 1530.00000
1952.00000 1508.00000
2012.00000 1476.00000
2067.00000 1432.00000
2129.00000 1400.00000
2195.00000 1373.00000
2261.00000 1345.00000
2318.00000 1310.00000
IMAGE=U3-1c.JPG
ID=31 
LM=30
312.00000 1946.00000
391.00000 1938.00000
470.00000 1930.00000
549.00000 1922.00000
628.00000 1914.00000
707.00000 1906.00000
785.00000 1888.00000
862.00000 1871.00000
940.00000 1853.00000
1017.00000 1836.00000
1094.00000 1818.00000
1159.00000 1783.00000
1208.00000 1723.00000
1278.00000 1685.00000
1348.00000 1649.00000
1422.00000 1619.00000
1496.00000 1590.00000
1570.00000 1560.00000
1639.00000 1523.00000
1708.00000 1483.00000
1777.00000 1443.00000
1846.00000 1403.00000
1914.00000 1362.00000
1971.00000 1308.00000
2028.00000 1253.00000
2082.00000 1194.00000
2133.00000 1133.00000
2183.00000 1072.00000
2228.00000 1006.00000
2272.00000 940.00000
IMAGE=U3-4b.JPG
ID=32 
LM=30
362.00000 1884.00000
435.00000 1900.00000
518.00000 1900.00000
601.00000 1900.00000
684.00000 1899.00000
768.00000 1899.00000
851.00000 1899.00000
934.00000 1899.00000
1017.00000 1899.00000
1101.00000 1898.00000
1184.00000 1898.00000
1267.00000 1898.00000
1350.00000 1896.00000
1433.00000 1892.00000
1517.00000 1889.00000
1600.00000 1885.00000
1683.00000 1882.00000
1765.00000 1873.00000
1845.00000 1849.00000
1925.00000 1825.00000
2004.00000 1801.00000
2084.00000 1777.00000
2155.00000 1735.00000
2226.00000 1691.00000
2297.00000 1647.00000
2355.00000 1589.00000
2408.00000 1525.00000
2445.00000 1453.00000
2461.00000 1371.00000
2474.00000 1391.00000
IMAGE=U3-5c.JPG
ID=33 
LM=30
440.00000 1374.00000
479.00000 1422.00000
543.00000 1455.00000
615.00000 1468.00000
688.00000 1475.00000
758.00000 1460.00000
828.00000 1473.00000
900.00000 1461.00000
969.00000 1439.00000
1038.00000 1432.00000
1108.00000 1452.00000
1181.00000 1453.00000
1252.00000 1437.00000
1322.00000 1415.00000
1393.00000 1399.00000
1466.00000 1388.00000
1538.00000 1377.00000
1611.00000 1367.00000
1681.00000 1348.00000
1753.00000 1334.00000
1823.00000 1313.00000
1892.00000 1288.00000
1960.00000 1262.00000
2023.00000 1225.00000
2086.00000 1188.00000
2150.00000 1153.00000
2211.00000 1112.00000
2264.00000 1064.00000
2319.00000 1016.00000
2357.00000 956.00000
IMAGE=U5-1a.JPG
ID=34 
LM=30
385.00000 1722.00000
424.00000 1776.00000
490.00000 1810.00000
562.00000 1830.00000
636.00000 1840.00000
710.00000 1846.00000
785.00000 1842.00000
859.00000 1839.00000
934.00000 1837.00000
1008.00000 1833.00000
1083.00000 1826.00000
1157.00000 1819.00000
1230.00000 1806.00000
1300.00000 1782.00000
1369.00000 1752.00000
1440.00000 1728.00000
1509.00000 1701.00000
1577.00000 1670.00000
1646.00000 1641.00000
1715.00000 1613.00000
1785.00000 1587.00000
1855.00000 1563.00000
1926.00000 1541.00000
1995.00000 1512.00000
2056.00000 1470.00000
2111.00000 1422.00000
2169.00000 1376.00000
2230.00000 1334.00000
2293.00000 1293.00000
2335.00000 1233.00000
IMAGE=U5-1b.JPG
ID=35 
LM=30
558.00000 1376.00000
610.00000 1414.00000
678.00000 1428.00000
747.00000 1439.00000
816.00000 1442.00000
886.00000 1441.00000
955.00000 1437.00000
1024.00000 1426.00000
1093.00000 1418.00000
1162.00000 1411.00000
1231.00000 1401.00000
1299.00000 1390.00000
1368.00000 1378.00000
1436.00000 1366.00000
1504.00000 1352.00000
1572.00000 1336.00000
1639.00000 1319.00000
1707.00000 1303.00000
1773.00000 1281.00000
1839.00000 1259.00000
1904.00000 1237.00000
1968.00000 1210.00000
2030.00000 1178.00000
2086.00000 1138.00000
2146.00000 1102.00000
2204.00000 1064.00000
2255.00000 1017.00000
2307.00000 971.00000
2359.00000 925.00000
2409.00000 877.00000
IMAGE=U5-2a.JPG
ID=36 
LM=30
506.00000 1752.00000
580.00000 1748.00000
652.00000 1728.00000
719.00000 1695.00000
783.00000 1657.00000
847.00000 1619.00000
911.00000 1581.00000
975.00000 1543.00000
1032.00000 1495.00000
1095.00000 1454.00000
1155.00000 1411.00000
1213.00000 1364.00000
1266.00000 1311.00000
1323.00000 1263.00000
1369.00000 1206.00000
1417.00000 1159.00000
1490.00000 1151.00000
1559.00000 1144.00000
1631.00000 1126.00000
1702.00000 1103.00000
1772.00000 1077.00000
1842.00000 1050.00000
1910.00000 1021.00000
1978.00000 991.00000
2046.00000 960.00000
2113.00000 926.00000
2171.00000 880.00000
2223.00000 827.00000
2272.00000 770.00000
2311.00000 707.00000
IMAGE=U5-3a.JPG
ID=37 
LM=30
445.00000 1319.00000
478.00000 1357.00000
537.00000 1369.00000
597.00000 1375.00000
657.00000 1381.00000
717.00000 1386.00000
778.00000 1390.00000
838.00000 1394.00000
898.00000 1399.00000
958.00000 1400.00000
1019.00000 1400.00000
1079.00000 1398.00000
1139.00000 1393.00000
1199.00000 1384.00000
1258.00000 1374.00000
1317.00000 1363.00000
1376.00000 1350.00000
1435.00000 1335.00000
1491.00000 1314.00000
1547.00000 1291.00000
1603.00000 1267.00000
1658.00000 1242.00000
1707.00000 1210.00000
1756.00000 1175.00000
1805.00000 1140.00000
1850.00000 1099.00000
1895.00000 1060.00000
1939.00000 1018.00000
1975.00000 971.00000
1994.00000 914.00000
IMAGE=U5-4a.JPG
ID=38 
LM=30
585.00000 1768.00000
634.00000 1797.00000
690.00000 1814.00000
747.00000 1822.00000
804.00000 1825.00000
860.00000 1812.00000
914.00000 1792.00000
968.00000 1772.00000
1023.00000 1753.00000
1077.00000 1735.00000
1133.00000 1721.00000
1189.00000 1708.00000
1245.00000 1693.00000
1301.00000 1680.00000
1357.00000 1667.00000
1413.00000 1652.00000
1468.00000 1635.00000
1523.00000 1617.00000
1577.00000 1598.00000
1630.00000 1576.00000
1682.00000 1551.00000
1732.00000 1522.00000
1781.00000 1492.00000
1829.00000 1460.00000
1876.00000 1427.00000
1919.00000 1389.00000
1961.00000 1349.00000
2001.00000 1308.00000
2040.00000 1265.00000
2064.00000 1213.00000
IMAGE=U5-4b.JPG
ID=39 
